# Supplementary material for: Ectomycorrhizal fungus supports endogenous rhythmic growth and corresponding resource allocation in oak during various below- and aboveground biotic interactions
Source: Sci Rep. 2021 Dec 8;11:23680. doi: 10.1038/s41598-021-03132-y (PMC8654951; doi:10.1038/s41598-021-03132-y)
Supplement: Supplementary file 2 — Supplementary Table S4. [file 41598_2021_3132_MOESM2_ESM.xlsx]

## Sheet: Oak compartments
Table S4. Effects of growth stage and additional treatment with mycorrhizal fungus on plant biomass, carbon and nitrogen allocation. Data were analysed by linear model, two way ANOVA and Tukey test. For sample numbers see Table S2.																								Table S4. Effects of developmental stage and additional treatment with mycorrhizal fungus on the distribution of plant biomass, carbon and nitrogen allocation at the level of plant organs. Data were analysed by linear model, two-way ANOVA (the relative effects and the interaction between growth stage (RF/SF) and EMF (no/yes)), and Tukey HSD test. First sheet of the data concerns the datasets from…
No treatment Co and mycorrhizal fungus Pc								Mycorrhiza helper Ac and mycorrhizal fungus Pc								Nematode Pp and mycorrhizal fungus Pc								Root pathogen Pq and mycorrhizal fungus Pc								Leaf pathogen Ma and mycorrhizal fungus Pc
Dry weight sink leaf				Dry weight sink leaf				Dry weight sink leaf				Dry weight sink leaf				Dry weight sink leaf				Dry weight sink leaf				Dry weight sink leaf				Dry weight sink leaf				Dry weight sink leaf				Dry weight sink leaf
CoSF/CoRF	<0.001	***			P-value			AcSF/AcRF	<0.001	***			P-value			PpSF/PpRF	<0.001	***			P-value			PqSF/PqRF	<0.001	***			P-value			MaSF/MaRF	0.7692				P-value
PcRF/CoRF	0.485			Stage	1.438e-06	***		AcPcRF/AcRF	0.953			Stage	8.145e-08	***		PpPcRF/PpRF	0.99838			Stage	0.0005296	***		PqPcRF/PqRF	1			Stage	<0.001	***		MaPcRF/MaRF	0.9999			Stage	0.005116	**
PcSF/CoRF	<0.001	***		EMF interaction	0.01837	*		AcPcSF/AcRF	<0.001	***		EMF interaction	0.5194			PpPcSF/PpRF	0.00151	**		EMF interaction	0.3986			PqPcSF/PqRF	<0.001	***		EMF interaction	0.09249	.		MaPcSF/MaRF	0.0137	*		EMF interaction	0.086578	.
PcRF/CoSF	<0.001	***		Stage:EMF interaction	0.60942			AcPcRF/AcSF	<0.001	***		Stage:EMF interaction	0.1361			PpPcRF/PpSF	<0.001	***		Stage:EMF interaction	0.5118			PqPcRF/PqSF	<0.001	***		Stage:EMF interaction	0.08192	.		MaPcRF/MaSF	0.7348			Stage:EMF interaction	0.095573	.
PcSF/CoSF	0.162							AcPcSF/AcSF	0.397							PpPcSF/PpSF	0.70546							PqPcSF/PqSF	0.0832	.						MaPcSF/MaSF	0.0878	.
PcSF/PcRF	<0.001	***						AcPcSF/AcPcRF	<0.001	***						PpPcSF/PpPcRF	0.00105	**						PqPcSF/PqPcRF	<0.001	***						MaPcSF/MaPcRF	0.0119	*
Dry weight source leaf				Dry weight source leaf				Dry weight source leaf				Dry weight source leaf				Dry weight source leaf				Dry weight source leaf				Dry weight source leaf				Dry weight source leaf				Dry weight source leaf				Dry weight source leaf
CoSF/CoRF	0.0193	*			P-value			AcSF/AcRF	0.2575				P-value			PpSF/PpRF	0.931				P-value			PqSF/PqRF	0.01932	*			P-value			MaSF/MaRF	0.995				P-value
PcRF/CoRF	0.6509			Stage	0.02513	***		AcPcRF/AcRF	0.3767			Stage	0.002489	**		PpPcRF/PpRF	0.2531			Stage	0.252508			PqPcRF/PqRF	0.27286			Stage	0.003408	***		MaPcRF/MaRF	0.843			Stage	0.07469	.
PcSF/CoRF	0.0181	*		EMF interaction	0.4296			AcPcSF/AcRF	0.5223			EMF interaction	0.108714			PpPcSF/PpRF	0.0266	*		EMF interaction	0.005318	**		PqPcSF/PqRF	0.00507	**		EMF interaction	0.3815			MaPcSF/MaRF	0.424			EMF interaction	0.66092
PcRF/CoSF	0.0014	**		Stage:EMF interaction	0.405			AcPcRF/AcSF	0.0137	*		Stage:EMF interaction	0.576141			PpPcRF/PpSF	0.5618			Stage:EMF interaction	0.610197			PqPcRF/PqSF	<0.001	***		Stage:EMF interaction	0.09601	.		MaPcRF/MaSF	0.697			Stage:EMF interaction	0.13978
PcSF/CoSF	0.9999							AcPcSF/AcSF	0.9074							PpPcSF/PpSF	0.0845							PqPcSF/PqSF	0.93011							MaPcSF/MaSF	0.532
PcSF/PcRF	0.0013	**						AcPcSF/AcPcRF	0.0284	*						PpPcSF/PpPcRF	0.5815							PqPcSF/PqPcRF	<0.001	***						MaPcSF/MaPcRF	0.105
Dry weight stem				Dry weight stem				Dry weight stem				Dry weight stem				Dry weight stem				Dry weight stem				Dry weight stem				Dry weight stem				Dry weight stem				Dry weight stem
CoSF/CoRF	0.162				P-value			AcSF/AcRF	0.7059				P-value			PpSF/PpRF	1000				P-value			PqSF/PqRF	0.77886				P-value			MaSF/MaRF	0.7588				P-value
PcRF/CoRF	0.937			Stage	0.12873			AcPcRF/AcRF	0.1975			Stage	0.262534			PpPcRF/PpRF	0.141			Stage	0.47843			PqPcRF/PqRF	0.06122	.		Stage	0.01147	*		MaPcRF/MaRF	0.0689	.		Stage	0.37814
PcSF/CoRF	0.953			EMF interaction	0.03119	*		AcPcSF/AcRF	0.6382			EMF interaction	0.007908	**		PpPcSF/PpRF	0.605			EMF interaction	0.02245	*		PqPcSF/PqRF	0.9915			EMF interaction	0.02752	*		MaPcSF/MaRF	0.9663			EMF interaction	0.18085
PcRF/CoSF	0.054			Stage:EMF interaction	0.14952			AcPcRF/AcSF	0.0379	*		Stage:EMF interaction	0.788569			PpPcRF/PpSF	0.148			Stage:EMF interaction	0.50267			PqPcRF/PqSF	0.00793	**		Stage:EMF interaction	0.16522			MaPcRF/MaSF	0.3302			Stage:EMF interaction	0.03174	*
PcSF/CoSF	0.061							AcPcSF/AcSF	0.1747							PpPcSF/PpSF	0.622							PqPcSF/PqSF	0.90982							MaPcSF/MaSF	0.9472
PcSF/PcRF	0.999							AcPcSF/AcPcRF	0.8371							PpPcSF/PpPcRF	0.797							PqPcSF/PqPcRF	0.03351	*						MaPcSF/MaPcRF	0.139
Dry weight lateral root				Dry weight lateral root				Dry weight lateral root				Dry weight lateral root				Dry weight lateral root				Dry weight lateral root				Dry weight lateral root				Dry weight lateral root				Dry weight lateral root				Dry weight lateral root
CoSF/CoRF	0.5312				P-value			AcSF/AcRF	0.499				P-value			PpSF/PpRF	0.997				P-value			PqSF/PqRF	0.994				P-value			MaSF/MaRF	0.1147				P-value
PcRF/CoRF	0.2445			Stage	0.217563			AcPcRF/AcRF	0.521			Stage	0.5683			PpPcRF/PpRF	0.914			Stage	0.5869			PqPcRF/PqRF	0.531			Stage	0.2924			MaPcRF/MaRF	0.3008			Stage	0.8486
PcSF/CoRF	0.4515			EMF interaction	0.002804	**		AcPcSF/AcRF	0.833			EMF interaction	0.5475			PpPcSF/PpRF	0.575			EMF interaction	0.2303			PqPcSF/PqRF	0.974			EMF interaction	0.6321			MaPcSF/MaRF	0.996			EMF interaction	0.4605
PcRF/CoSF	0.0169	*		Stage:EMF interaction	0.513466			AcPcRF/AcSF	0.995			Stage:EMF interaction	0.1738			PpPcRF/PpSF	0.967			Stage:EMF interaction	0.7243			PqPcRF/PqSF	0.689			Stage:EMF interaction	0.1621			MaPcRF/MaSF	0.9593			Stage:EMF interaction	0.0047	**
PcSF/CoSF	0.0425	*						AcPcSF/AcSF	0.906							PpPcSF/PpSF	0.685							PqPcSF/PqSF	0.902							MaPcSF/MaSF	0.0599
PcSF/PcRF	0.9727							AcPcSF/AcPcRF	0.955							PpPcSF/PpPcRF	0.904							PqPcSF/PqPcRF	0.307							MaPcSF/MaPcRF	0.1882
Dry weight primary root				Dry weight primary root				Dry weight primary root				Dry weight primary root				Dry weight primary root				Dry weight primary root				Dry weight primary root				Dry weight primary root				Dry weight primary root				Dry weight primary root
CoSF/CoRF	0.866				P-value			AcSF/AcRF	0.657				P-value			PpSF/PpRF	0.7285				P-value			PqSF/PqRF	0.909				P-value			MaSF/MaRF	0.979				P-value
PcRF/CoRF	0.02969	*		Stage	0.009679	**		AcPcRF/AcRF	0.733			Stage	0.53383			PpPcRF/PpRF	0.3794			Stage	0.05679	.		PqPcRF/PqRF	0.1501			Stage	0.008071	**		MaPcRF/MaRF	0.173			Stage	0.07203	.
PcSF/CoRF	0.99605			EMF interaction	0.019197	*		AcPcSF/AcRF	0.758			EMF interaction	0.04801	*		PpPcSF/PpRF	0.9984			EMF interaction	0.09431	.		PqPcSF/PqRF	0.593			EMF interaction	0.264298			MaPcSF/MaRF	0.831			EMF interaction	0.61869
PcRF/CoSF	0.00545	**		Stage:EMF interaction	0.092332	.		AcPcRF/AcSF	0.185			Stage:EMF interaction	0.39275			PpPcRF/PpSF	0.0645	.		Stage:EMF interaction	0.59956			PqPcRF/PqSF	0.0413	*		Stage:EMF interaction	0.059144	.		MaPcRF/MaSF	0.288			Stage:EMF interaction	0.0231	*
PcSF/CoSF	0.94516							AcPcSF/AcSF	0.207							PpPcSF/PpSF	0.8401							PqPcSF/PqSF	0.93							MaPcSF/MaSF	0.579
PcSF/PcRF	0.01828	*						AcPcSF/AcPcRF	1000							PpPcSF/PpPcRF	0.3365							PqPcSF/PqPcRF	0.0113	*						MaPcSF/MaPcRF	0.027	*
C-13 sink leaf				C-13 sink leaf				C-13 sink leaf				C-13 sink leaf				C-13 sink leaf				C-13 sink leaf				C-13 sink leaf				C-13 sink leaf				C-13 sink leaf				C-13 sink leaf
CoSF/CoRF	<0.001	***			P-value			AcSF/AcRF	<1e-04	***			P-value			PpSF/PpRF	<0.001	***			P-value			PqSF/PqRF	<0.001	***			P-value			MaSF/MaRF	0.89741				P-value
PcRF/CoRF	0.0683	.		Stage	1.686e-07	***		AcPcRF/AcRF	0.997			Stage	6.675e-07	***		PpPcRF/PpRF	0.291			Stage	6.819e-06	***		PqPcRF/PqRF	0.984			Stage	<0.001	***		MaPcRF/MaRF	0.99999			Stage	0.003468	**
PcSF/CoRF	<0.001	***		EMF interaction	0.003608	**		AcPcSF/AcRF	<1e-04	***		EMF interaction	0.6354			PpPcSF/PpRF	<0.001	***		EMF interaction	0.3161			PqPcSF/PqRF	<0.001	***		EMF interaction	0.001462	**		MaPcSF/MaRF	0.00347	**		EMF interaction	0.019507	*
PcRF/CoSF	<0.001	***		Stage:EMF interaction	0.661915			AcPcRF/AcSF	<1e-04	***		Stage:EMF interaction	0.2937			PpPcRF/PpSF	<0.001	***		Stage:EMF interaction	0.1332			PqPcRF/PqSF	0.002	***		Stage:EMF interaction	0.045856	*		MaPcRF/MaSF	0.90962			Stage:EMF interaction	0.031991	*
PcSF/CoSF	0.215							AcPcSF/AcSF	0.647							PpPcSF/PpSF	0.973							PqPcSF/PqSF	0.137							MaPcSF/MaSF	0.01269	*
PcSF/PcRF	<0.001	***						AcPcSF/AcPcRF	<1e-04	***						PpPcSF/PpPcRF	<0.001	***						PqPcSF/PqPcRF	<0.001	***						MaPcSF/MaPcRF	0.00372	**
C-13 source leaf				C-13 source leaf				C-13 source leaf				C-13 source leaf				C-13 source leaf				C-13 source leaf				C-13 source leaf				C-13 source leaf				C-13 source leaf				C-13 source leaf
CoSF/CoRF	0.00223	**			P-value			AcSF/AcRF	0.52617				P-value			PpSF/PpRF	0.8644				P-value			PqSF/PqRF	0.06386	.			P-value			MaSF/MaRF	0.54406				P-value
PcRF/CoRF	0.79481			Stage	0.01697	***		AcPcRF/AcRF	0.33895			Stage	0.002153	**		PpPcRF/PpRF	0.0385	*		Stage	0.54058			PqPcRF/PqRF	0.62397			Stage	0.0003955	***		MaPcRF/MaRF	0.47112			Stage	0.001776	**
PcSF/CoRF	0.05156	.		EMF interaction	0.1087			AcPcSF/AcRF	0.21594			EMF interaction	0.190807			PpPcSF/PpRF	0.0255	*		EMF interaction	0.00125	**		PqPcSF/PqRF	0.18429			EMF interaction	0.220951			MaPcSF/MaRF	0.16758			EMF interaction	0.705622
PcRF/CoSF	< 0.001	***		Stage:EMF interaction	0.7088			AcPcRF/AcSF	0.08032	.		Stage:EMF interaction	0.306356			PpPcRF/PpSF	0.1689			Stage:EMF interaction	0.77458			PqPcRF/PqSF	0.00469	**		Stage:EMF interaction	0.652655			MaPcRF/MaSF	0.0405	*		Stage:EMF interaction	0.113224
PcSF/CoSF	0.48156							AcPcSF/AcSF	0.99928							PpPcSF/PpSF	0.1101							PqPcSF/PqSF	0.93977							MaPcSF/MaSF	0.8348
PcSF/PcRF	0.00702	**						AcPcSF/AcPcRF	0.00876	**						PpPcSF/PpPcRF	0.983							PqPcSF/PqPcRF	0.01643	*						MaPcSF/MaPcRF	0.00668	**
C-13 stem				C-13 stem				C-13 stem				C-13 stem				C-13 stem				C-13 stem				C-13 stem				C-13 stem				C-13 stem				C-13 stem
CoSF/CoRF	10000				P-value			AcSF/AcRF	0.9238				P-value			PpSF/PpRF	0.4866				P-value			PqSF/PqRF	0.55681				P-value			MaSF/MaRF	0.9993				P-value
PcRF/CoRF	0.169			Stage	0.778743			AcPcRF/AcRF	0.0827	.		Stage	0.620538			PpPcRF/PpRF	0.2197			Stage	0.0849	.		PqPcRF/PqRF	<0.001	***		Stage	0.87594			MaPcRF/MaRF	0.0578	.		Stage	0.487004
PcSF/CoRF	0.0756	.		EMF interaction	0.002972	**		AcPcSF/AcRF	0.4147			EMF interaction	0.006712	**		PpPcSF/PpRF	0.0221	*		EMF interaction	0.01379	*		PqPcSF/PqRF	0.01595	*		EMF interaction	9e-05	***		MaPcSF/MaRF	0.3548			EMF interaction	0.006138	**
PcRF/CoSF	0.1606			Stage:EMF interaction	0.747148			AcPcRF/AcSF	0.111			Stage:EMF interaction	0.985007			PpPcRF/PpSF	0.94			Stage:EMF interaction	0.94977			PqPcRF/PqSF	0.00996	**		Stage:EMF interaction	0.05524	.		MaPcRF/MaSF	0.0606	.		Stage:EMF interaction	0.386673
PcSF/CoSF	0.0715							AcPcSF/AcSF	0.3312							PpPcSF/PpSF	0.29							PqPcSF/PqSF	0.21846							MaPcSF/MaSF	0.3862
PcSF/PcRF	0.9722							AcPcSF/AcPcRF	0.8382							PpPcSF/PpPcRF	0.5787							PqPcSF/PqPcRF	0.42741							MaPcSF/MaPcRF	0.6786
C-13 lateral root				C-13 lateral root				C-13 lateral root				C-13 lateral root				C-13 lateral root				C-13 lateral root				C-13 lateral root				C-13 lateral root				C-13 lateral root				C-13 lateral root
CoSF/CoRF	0.51142				P-value			AcSF/AcRF	0.12087				P-value			PpSF/PpRF	0.996				P-value			PqSF/PqRF	0.89263				P-value			MaSF/MaRF	0.2376				P-value
PcRF/CoRF	0.00112	**		Stage	0.001395	**		AcPcRF/AcRF	0.01468	*		Stage	0.0003931	***		PpPcRF/PpRF	0.486			Stage	0.5404			PqPcRF/PqRF	0.00459	**		Stage	0.170163			MaPcRF/MaRF	0.0496	*		Stage	0.312488
PcSF/CoRF	0.9962			EMF interaction	0.007081	**		AcPcSF/AcRF	0.65547			EMF interaction	0.001928	**		PpPcSF/PpRF	0.988			EMF interaction	0.275			PqPcSF/PqRF	0.6564			EMF interaction	0.006082	**		MaPcSF/MaRF	0.9519			EMF interaction	0.999033
PcRF/CoSF	<0.001	***		Stage:EMF interaction	0.822298			AcPcRF/AcSF	<0.001	***		Stage:EMF interaction	0.498893			PpPcRF/PpSF	0.618			Stage:EMF interaction	0.3682			PqPcRF/PqSF	0.02287	*		Stage:EMF interaction	0.024918	*		MaPcRF/MaSF	0.7858			Stage:EMF interaction	0.001007	**
PcSF/CoSF	0.6425							AcPcSF/AcSF	0.46847							PpPcSF/PpSF	1000							PqPcSF/PqSF	0.96803							MaPcSF/MaSF	0.0754	.
PcSF/PcRF	<0.001	***						AcPcSF/AcPcRF	0.00184	**						PpPcSF/PpPcRF	0.716							PqPcSF/PqPcRF	0.05852	.						MaPcSF/MaPcRF	0.0126	*
C-13 primary root				C-13 primary root				C-13 primary root				C-13 primary root								C-13 primary root				C-13 primary root				C-13 primary root				C-13 primary root				C-13 primary root
																C-13 primary root
CoSF/CoRF	0.85072				P-value			AcSF/AcRF	0.03013	*			P-value								P-value			PqSF/PqRF	0.98615				P-value			MaSF/MaRF	0.99683				P-value
PcRF/CoRF	0.00358	**		Stage	0.000398	***		AcPcRF/AcRF	0.12754			Stage	0.0001337	***		PpSF/PpRF	0.3367			Stage	0.003985	**		PqPcRF/PqRF	0.0053	**		Stage	0.00883	**		MaPcRF/MaRF	0.0144	*		Stage	0.00265	**
PcSF/CoRF	0.90963			EMF interaction	0.062356	.		AcPcSF/AcRF	0.18652			EMF interaction	0.0134634	*		PpPcRF/PpRF	0.2955			EMF interaction	0.103892			PqPcSF/PqRF	0.99992			EMF interaction	0.007327	**		MaPcSF/MaRF	0.68115			EMF interaction	0.130745
PcRF/CoSF	<0.001	***		Stage:EMF interaction	0.260589			AcPcRF/AcSF	<0.001	***		Stage:EMF interaction	0.964619			PpPcSF/PpRF	0.7049			Stage:EMF interaction	0.409061			PqPcRF/PqSF	0.0025	**		Stage:EMF interaction	0.02509	*		MaPcRF/MaSF	0.00671	**		Stage:EMF interaction	0.005267	**
PcSF/CoSF	0.99892							AcPcSF/AcSF	0.45399							PpPcRF/PpSF	0.0106	*						PqPcSF/PqSF	0.97804							MaPcSF/MaSF	0.77738
PcSF/PcRF	<0.001	***						AcPcSF/AcPcRF	0.00216	**						PpPcSF/PpSF	0.9404							PqPcSF/PqPcRF	0.00643	**						MaPcSF/MaPcRF	<0.001
																PpPcSF/PpPcRF	0.0496	*
N-15 sink leaf				N-15 sink leaf				N-15 sink leaf				N-15 sink leaf								N-15 sink leaf				N-15 sink leaf				N-15 sink leaf				N-15 sink leaf				N-15 sink leaf
																N-15 sink leaf
CoSF/CoRF	0.182				P-value			AcSF/AcRF	<1e-04	***			P-value								P-value			PqSF/PqRF	0.0981	.			P-value			MaSF/MaRF	0.873				P-value
PcRF/CoRF	1			Stage	0.0002864	***		AcPcRF/AcRF	0.847			Stage	5.442e-08	***		PpSF/PpRF	<0.001	***		Stage	0.001225	**		PqPcRF/PqRF	0.5788			Stage	0.009904	**		MaPcRF/MaRF	0.995			Stage	0.2134
PcSF/CoRF	0.0031	**		EMF interaction	0.184384			AcPcSF/AcRF	<1e-04	***		EMF interaction	0.8584			PpPcRF/PpRF	0.2909			EMF interaction	0.03389	*		PqPcSF/PqRF	0.0439	*		EMF interaction	0.244634			MaPcSF/MaRF	0.849			EMF interaction	0.9058
PcRF/CoSF	0.1783			Stage:EMF interaction	0.179453			AcPcRF/AcSF	<1e-04	***		Stage:EMF interaction	0.2536			PpPcSF/PpRF	<0.001	***		Stage:EMF interaction	0.80347			PqPcRF/PqSF	0.6535			Stage:EMF interaction	0.537558			MaPcRF/MaSF	0.75			Stage:EMF interaction	0.8338
PcSF/CoSF	0.2375							AcPcSF/AcSF	0.809							PpPcRF/PpSF	0.0129	*						PqPcSF/PqSF	0.9771							MaPcSF/MaSF	1000
PcSF/PcRF	0.0028	**						AcPcSF/AcPcRF	<1e-04							PpPcSF/PpSF	0.5173							PqPcSF/PqPcRF	0.4164							MaPcSF/MaPcRF	0.719
																PpPcSF/PpPcRF	<0.001	***
N-15 source leaf				N-15 source leaf				N-15 source leaf				N-15 source leaf								N-15 source leaf				N-15 source leaf				N-15 source leaf				N-15 source leaf				N-15 source leaf
																N-15 source leaf
CoSF/CoRF	0.2796				P-value			AcSF/AcRF	<0.001	***			P-value								P-value			PqSF/PqRF	0.00365	**			P-value			MaSF/MaRF	0.87985				P-value
PcRF/CoRF	0.8451			Stage	0.005793	**		AcPcRF/AcRF	0.0244	*		Stage	1.544e-05	***		PpSF/PpRF	0.7027			Stage	0.97512			PqPcRF/PqRF	0.79341			Stage	0.0009403	***		MaPcRF/MaRF	0.92977			Stage	0.001875	**
PcSF/CoRF	0.0161	*		EMF interaction	0.119499			AcPcSF/AcRF	0.00572	**		EMF interaction	0.0003244	***		PpPcRF/PpRF	0.9978			EMF interaction	0.07762	.		PqPcSF/PqRF	0.10603			EMF interaction	0.652163			MaPcSF/MaRF	0.00737	**		EMF interaction	0.086276	.
PcRF/CoSF	0.732			Stage:EMF interaction	0.644028			AcPcRF/AcSF	<0.001	***		Stage:EMF interaction	0.813062			PpPcSF/PpRF	0.468			Stage:EMF interaction	0.10663			PqPcRF/PqSF	0.02864	*		Stage:EMF interaction	0.0933889	.		MaPcRF/MaSF	0.53232			Stage:EMF interaction	0.021028	*
PcSF/CoSF	0.4663							AcPcSF/AcSF	0.03158	*						PpPcRF/PpSF	0.5945							PqPcSF/PqSF	0.41761							MaPcSF/MaSF	0.03035	*
PcSF/PcRF	0.0877	.						AcPcSF/AcPcRF	<0.001							PpPcSF/PpSF	0.0896	.						PqPcSF/PqPcRF	0.45894							MaPcSF/MaPcRF	0.00179	**
																PpPcSF/PpPcRF	0.5702
N-15 stem				N-15 stem				N-15 stem				N-15 stem								N-15 stem				N-15 stem				N-15 stem				N-15 stem				N-15 stem
																N-15 stem
CoSF/CoRF	0.06	.			P-value			AcSF/AcRF	0.03039	*			P-value								P-value			PqSF/PqRF	0.18557				P-value			MaSF/MaRF	0.987				P-value
PcRF/CoRF	0.9994			Stage	0.02577	*		AcPcRF/AcRF	0.12778			Stage	0.0001337	***		PpSF/PpRF	0.2547			Stage	0.50938			PqPcRF/PqRF	0.47271			Stage	0.01371	*		MaPcRF/MaRF	0.458			Stage	0.1924
PcSF/CoRF	0.9378			EMF interaction	0.12685			AcPcSF/AcRF	0.18659			EMF interaction	0.0134634	*		PpPcRF/PpRF	0.9986			EMF interaction	0.08052	.		PqPcSF/PqRF	0.99457			EMF interaction	0.02893	*		MaPcSF/MaRF	1000			EMF interaction	0.222
PcRF/CoSF	0.0471	*		Stage:EMF interaction	0.16769			AcPcRF/AcSF	<0.001	***		Stage:EMF interaction	0.964619			PpPcSF/PpRF	0.7453			Stage:EMF interaction	0.04377	*		PqPcRF/PqSF	0.00934	**		Stage:EMF interaction	0.78702			MaPcRF/MaSF	0.263			Stage:EMF interaction	0.3929
PcSF/CoSF	0.1752							AcPcSF/AcSF	0.45398							PpPcRF/PpSF	0.3214							PqPcSF/PqSF	0.27707							MaPcSF/MaSF	0.987
PcSF/PcRF	0.8994							AcPcSF/AcPcRF	0.00232	**						PpPcSF/PpSF	0.0477	*						PqPcSF/PqPcRF	0.34135							MaPcSF/MaPcRF	0.417
																PpPcSF/PpPcRF	0.6596
N-15 lateral root				N-15 lateral root				N-15 lateral root				N-15 lateral root								N-15 lateral root				N-15 lateral root				N-15 lateral root				N-15 lateral root				N-15 lateral root
																N-15 lateral root
CoSF/CoRF	0.0137	*			P-value			AcSF/AcRF	0.1284				P-value								P-value			PqSF/PqRF	0.67				P-value			MaSF/MaRF	0.8688				P-value
PcRF/CoRF	0.9956			Stage	0.000606	***		AcPcRF/AcRF	0.0144	*		Stage	0.04091	***		PpSF/PpRF	0.998			Stage	0.5417			PqPcRF/PqRF	0.4913			Stage	0.06552	.		MaPcRF/MaRF	0.12			Stage	0.0007509	***
PcSF/CoRF	0.0208	*		EMF interaction	0.665372			AcPcSF/AcRF	0.3171			EMF interaction	0.006527	**		PpPcRF/PpRF	0.758			EMF interaction	0.3086	.		PqPcSF/PqRF	0.9979			EMF interaction	0.10511			MaPcSF/MaRF	0.1194			EMF interaction	0.702736
PcRF/CoSF	0.023	*		Stage:EMF interaction	0.431585			AcPcRF/AcSF	<0.001	***		Stage:EMF interaction	0.113232			PpPcSF/PpRF	0.99			Stage:EMF interaction	0.743			PqPcRF/PqSF	0.0777	.		Stage:EMF interaction	0.73998			MaPcRF/MaSF	0.0203	*		Stage:EMF interaction	0.0098174	**
PcSF/CoSF	0.9976							AcPcSF/AcSF	0.8808							PpPcRF/PpSF	0.65							PqPcSF/PqSF	0.7719							MaPcSF/MaSF	0.3794
PcSF/PcRF	0.0341	*						AcPcSF/AcPcRF	<0.001	***						PpPcSF/PpSF	0.962							PqPcSF/PqPcRF	0.3926							MaPcSF/MaPcRF	<0.001	***
																PpPcSF/PpPcRF	0.92
N-15 primary root				N-15 primary root				N-15 primary root				N-15 primary root								N-15 primary root				N-15 primary root				N-15 primary root				N-15 primary root				N-15 primary root
																N-15 primary root
CoSF/CoRF	0.0249	*			P-value			AcSF/AcRF	0.0105	*		Stage	0.004371	***							P-value			PqSF/PqRF	0.2892				P-value			MaSF/MaRF	0.68476				P-value
PcRF/CoRF	0.9846			Stage	0.0004466	***		AcPcRF/AcRF	0.5182			EMF interaction	0.2751			PpSF/PpRF	0.98			Stage	0.2339			PqPcRF/PqRF	0.4575			Stage	0.003322	**		MaPcRF/MaRF	0.01911	*		Stage	0.01304	***
PcSF/CoRF	0.0997	.		EMF interaction	0.473167			AcPcSF/AcRF	0.0054	**		Stage:EMF interaction	0.4179			PpPcRF/PpRF	0.811			EMF interaction	0.582			PqPcSF/PqRF	0.5226			EMF interaction	0.184796			MaPcSF/MaRF	0.01158	*		EMF interaction	0.685117
PcRF/CoSF	0.0119	*		Stage:EMF interaction	0.817586			AcPcRF/AcSF	<0.001	***						PpPcSF/PpRF	0.96			Stage:EMF interaction	0.493			PqPcRF/PqSF	0.0163	*		Stage:EMF interaction	0.465417			MaPcRF/MaSF	0.00106	**		Stage:EMF interaction	0.0005939	***
PcSF/CoSF	0.9026							AcPcSF/AcSF	0.9996							PpPcRF/PpSF	0.588							PqPcSF/PqSF	0.9698							MaPcSF/MaSF	0.10226
PcSF/PcRF	0.0495	*						AcPcSF/AcPcRF	<0.001	***						PpPcSF/PpSF	0.999							PqPcSF/PqPcRF	0.0422	*						MaPcSF/MaPcRF	<0.001	***
																PpPcSF/PpPcRF	0.552

## Sheet: Oak root-to-shoot ratios
Table S5. Effects of growth stage and additional treatment with mycorrhizal fungus on plant biomass, carbon and nitrogen allocation at the level of root/shoot ratio. Data were analysed by linear model, two way ANOVA and Tukey test. For sample numbers see Table S2.
No treatment Co and mycorrhizal fungus Pc						Mycorrhiza helper Ac and mycorrhizal fungus Pc						Nematode Pp and mycorrhizal fungus Pc						Root pathogen Pq and mycorrhizal fungus Pc							Leaf pathogen Ma and mycorrhizal fungus Pc
Root/Shoot dry weight			Root/Shoot dry weight			Root/Shoot dry weight			Root/Shoot dry weight			Root/Shoot dry weight			Root/Shoot dry weight			Root/Shoot dry weight			Root/Shoot dry weight				Root/Shoot dry weight				Root/Shoot dry weight
	P-value
CoSF/CoRF	0.99		Df	P-value			P-value					Estimate	P-value			P-value		Estimate	P-value			P-value			Estimate	P-value				P-value
PcRF/CoRF	0.499		Stage	0.5247		AcSF/AcRF	0.948			P-value		PpSF/PpRF	0.0932	.	Stage	0.003413	**	PqSF/PqRF	0.394		Stage	0.5587			MaSF/MaRF	0.537			Stage	0.7735
PcSF/CoRF	0.997		EMF interaction	0.361		AcPcRF/AcRF	0.749		Stage	0.5132		PpPcRF/PpRF	0.9995		EMF interaction	0.788312		PqPcRF/PqRF	0.995		EMF interaction	0.191			MaPcRF/MaRF	0.762			EMF interaction	0.7543
PcRF/CoSF	0.682		Stage:EMF interaction	0.2933		AcPcSF/AcRF	0.967		EMF interaction	0.1835		PpPcSF/PpRF	0.1885		Stage:EMF interaction	0.901513		PqPcSF/PqRF	0.949		Stage:EMF interaction	0.1073			MaPcSF/MaRF	1000			Stage:EMF interaction	0.1173
PcSF/CoSF	1000		Residuals			AcPcRF/AcSF	0.487		Stage:EMF interaction	0.9482		PpPcRF/PpSF	0.0751	.	Residuals			PqPcRF/PqSF	0.527		Residuals				MaPcRF/MaSF	0.986			Residuals
PcSF/PcRF	0.621					AcPcSF/AcSF	0.777		Residuals			PpPcSF/PpSF	0.9922					PqPcSF/PqSF	0.172						MaPcSF/MaSF	0.548
						AcPcSF/AcPcRF	0.952					PpPcSF/PpPcRF	0.1575					PqPcSF/PqPcRF	0.866						MaPcSF/MaPcRF	0.78
Root/Shoot carbon allocation			Root/Shoot carbon allocation			Root/Shoot carbon allocation			Root/Shoot carbon allocation			Root/Shoot carbon allocation			Root/Shoot carbon allocation			Root/Shoot carbon allocation			Root/Shoot carbon allocation				Root/Shoot carbon allocation				Root/Shoot carbon allocation
												Estimate	P-value
Estimate	P-value			P-value		Estimate	P-value			P-value		PpSF/PpRF	0.00766	**		P-value		Estimate	P-value			P-value			Estimate	P-value				P-value
CoSF/CoRF	0.19342		Stage	< 0.001	***	AcSF/AcRF	0.03057	*	Stage	<0.001	***	PpPcRF/PpRF	0.99589		Stage	<0.001	***	PqSF/PqRF	0.59		Stage	<0.001	***		MaSF/MaRF	0.286			Stage	0.5319
PcRF/CoRF	0.00409	**	EMF interaction	0.01107	*	AcPcRF/AcRF	0.37181		EMF interaction	0.104		PpPcSF/PpRF	0.00585	**	EMF interaction	0.9734		PqPcRF/PqRF	<0.001	***	EMF interaction	0.007068	**		MaPcRF/MaRF	0.277			EMF interaction	0.4563
PcSF/CoRF	0.19457		Stage:EMF interaction	0.01121	*	AcPcSF/AcRF	0.0194	*	Stage:EMF interaction	0.6965		PpPcRF/PpSF	0.00457	**	Stage:EMF interaction	0.7227		PqPcSF/PqRF	0.199		Stage:EMF interaction	<0.001	***		MaPcSF/MaRF	0.85			Stage:EMF interaction	0.0039	**
PcRF/CoSF	< 0.001	***	Residuals			AcPcRF/AcSF	0.00265	**	Residuals			PpPcSF/PpSF	0.99174		Residuals			PqPcRF/PqSF	<0.001	***	Residuals				MaPcRF/MaSF	1000			Residuals
PcSF/CoSF	1					AcPcSF/AcSF	0.92113					PpPcSF/PpPcRF	0.00361	**				PqPcSF/PqSF	0.858						MaPcSF/MaSF	0.053
PcSF/PcRF	< 0.001	***				AcPcSF/AcPcRF	<0.001	***										PqPcSF/PqPcRF	<0.001	***					MaPcSF/MaPcRF	0.055
												Root/Shoot nitrogen allocation
Root/Shoot nitrogen allocation			Root/Shoot nitrogen allocation			Root/Shoot nitrogen allocation			Root/Shoot nitrogen allocation						Root/Shoot nitrogen allocation			Root/Shoot nitrogen allocation			Root/Shoot nitrogen allocation				Root/Shoot nitrogen allocation				Root/Shoot nitrogen allocation
	P-value											Estimate	P-value
CoSF/CoRF	0.92			P-value			P-value			P-value		PpSF/PpRF	0.652			P-value		Estimate	P-value			P-value			Estimate	P-value				P-value
PcRF/CoRF	0.998		Stage	0.7921		AcSF/AcRF	0.53637		Stage	0.222974		PpPcRF/PpRF	0.956		Stage	0.9397		PqSF/PqRF	0.722		Stage	0.02926	*		MaSF/MaRF	0.9527			Stage	0.008532	**
PcSF/CoRF	0.843		EMF interaction	0.3812		AcPcRF/AcRF	0.54055		EMF interaction	0.0006333	***	PpPcSF/PpRF	0.9		EMF interaction	0.3911		PqPcRF/PqRF	0.969		EMF interaction	0.82224			MaPcRF/MaRF	0.3475			EMF interaction	0.858373
PcRF/CoSF	0.97		Stage:EMF interaction	0.2591		AcPcSF/AcRF	0.00742	**	Stage:EMF interaction	0.015337	*	PpPcRF/PpSF	0.91		Stage:EMF interaction	0.1139		PqPcSF/PqRF	0.293		Stage:EMF interaction	0.39922			MaPcSF/MaRF	0.3006			Stage:EMF interaction	0.042884	*
PcSF/CoSF	0.482		Residuals			AcPcRF/AcSF	0.07519	.	Residuals			PpPcSF/PpSF	0.301		Residuals			PqPcRF/PqSF	0.456		Residuals				MaPcRF/MaSF	0.1318			Residuals
PcSF/PcRF	0.745					AcPcSF/AcSF	<0.001	***				PpPcSF/PpPcRF	0.65					PqPcSF/PqSF	0.867						MaPcSF/MaSF	0.5557
						AcPcSF/AcPcRF	0.09131	.										PqPcSF/PqPcRF	0.139						MaPcSF/MaPcRF	0.0091	**
